# Supplementary material for: Comparison of the Cannabinoid and Terpene Profiles in Commercial Cannabis from Natural and Artificial Cultivation
Source: Molecules. 2023 Jan 13;28(2):833. doi: 10.3390/molecules28020833 (PMC9861703; doi:10.3390/molecules28020833)
Supplement: Supplementary file 1 [file molecules-28-00833-s001.zip]

Archive with 1 entries (1 files):
- molecules-2133011-supplementary.pdf
